# Supplementary material for: Valence-isomer selective cycloaddition reaction of cycloheptatrienes-norcaradienes
Source: Nat Commun. 2024 Mar 14;15:2309. doi: 10.1038/s41467-024-46523-1 (PMC10940685; doi:10.1038/s41467-024-46523-1)
Supplement: Supplementary file 4 — Supplementary Software 1 [file 41467_2024_46523_MOESM4_ESM.zip]

Archive with 36 entries (35 files):
- Supplementary Software 1/
- __MACOSX/._Supplementary Software 1
- Supplementary Software 1/Description of Additional Supplementary Files.pdf
- __MACOSX/Supplementary Software 1/._Description of Additional Supplementary Files.pdf
- Supplementary Software 1/.DS_Store
- __MACOSX/Supplementary Software 1/._.DS_Store
- Supplementary Software 1/EP_LUBO.pkl
- __MACOSX/Supplementary Software 1/._EP_LUBO.pkl
- Supplementary Software 1/Final_CHT_Submit.pdf
- __MACOSX/Supplementary Software 1/._Final_CHT_Submit.pdf
- Supplementary Software 1/S6.png
- __MACOSX/Supplementary Software 1/._S6.png
- Supplementary Software 1/S7.png
- __MACOSX/Supplementary Software 1/._S7.png
- Supplementary Software 1/S5.png
- __MACOSX/Supplementary Software 1/._S5.png
- Supplementary Software 1/S4.png
- __MACOSX/Supplementary Software 1/._S4.png
- Supplementary Software 1/HOBO_LUBO_Predictor.py
- __MACOSX/Supplementary Software 1/._HOBO_LUBO_Predictor.py
- Supplementary Software 1/S1.png
- __MACOSX/Supplementary Software 1/._S1.png
- Supplementary Software 1/S3.png
- __MACOSX/Supplementary Software 1/._S3.png
- Supplementary Software 1/S2.png
- __MACOSX/Supplementary Software 1/._S2.png
- Supplementary Software 1/README.md
- __MACOSX/Supplementary Software 1/._README.md
- Supplementary Software 1/Final_EP_Submit.pdf
- __MACOSX/Supplementary Software 1/._Final_EP_Submit.pdf
- Supplementary Software 1/S8.png
- __MACOSX/Supplementary Software 1/._S8.png
- Supplementary Software 1/DEMO.csv
- __MACOSX/Supplementary Software 1/._DEMO.csv
- Supplementary Software 1/CHTNCD_HOBO.pkl
- __MACOSX/Supplementary Software 1/._CHTNCD_HOBO.pkl
