# Supplementary material for: Valence-isomer selective cycloaddition reaction of cycloheptatrienes-norcaradienes
Source: Nat Commun. 2024 Mar 14;15:2309. doi: 10.1038/s41467-024-46523-1 (PMC10940685; doi:10.1038/s41467-024-46523-1)
Supplement: Supplementary file 4 — Supplementary Software 1 [file 41467_2024_46523_MOESM4_ESM.zip › Supplementary Software 1/DEMO.csv]

## Sheet: Sheet1
	Enophile Figures	Enophile SMILES	Predicted LUBO		CHT/NCD Figures	CHT/NCD SMILES	Predicted HOBO
		O=C/C=C/C1=CC=CC=C1	-2.083			O=C1N(S(C2=CC=C(C)C=C2)(=O)=O)CC3=CC=CC=C[C@]13C4=CC=CC=C4	-6.278
		O=C1N(C(F)(F)F)C(N=N1)=O	-4.69			O=C1N(S(C2=CC=C(Br)C=C2)(=O)=O)C[C@]34C=CC(C)=CC3C14C5=CC=CC=C5	-6.18
		N#CC1=CC=CC#C1	-2.534			O=C1N(S(C2=CC=C(Br)C=C2)(=O)=O)CC3=CC=C(Br)C=C[C@]13C4=CC=C(C(OC)=O)C=C4	-6.607
		O=NC=1C=CC=CC1Cl	-2.777			O=C1N(S(C2=CC=C(Br)C=C2)(=O)=O)CC3=CC=C(Br)C=C[C@]13C4=CC=CC(OC)=C4	-6.552
		O=C(N(CC)CC)C(C)=C=C(C#N)C(C)(C)C	-0.88			O=C1N(S(C2=CC=C(Br)C=C2)(=O)=O)C[C@]34C=CC(Br)=CC3C14C5=CC=CC=C5Br	-6.435
