# Supplementary material for: Valence-isomer selective cycloaddition reaction of cycloheptatrienes-norcaradienes
Source: Nat Commun. 2024 Mar 14;15:2309. doi: 10.1038/s41467-024-46523-1 (PMC10940685; doi:10.1038/s41467-024-46523-1)
Supplement: Supplementary file 5 — Source Data [file 41467_2024_46523_MOESM5_ESM.xlsx]

## Sheet: HOBO
	CHT/NCD
	HOBO	NAME	SMILES
	-6.1873	001_CHT	O=C1N(S(C)(=O)=O)CC2=CC=CC=CC21C3=CC=CC=C3
	-6.0572	002_CHT	O=C1N(S(C)(=O)=O)CC2=CC=C(C)C=CC21C3=CC=CC=C3
	-6.63	003_CHT	O=C1N(S(C)(=O)=O)CC2=CC=C(C(F)(F)F)C=CC21C3=CC=CC=C3
	-6.1968	004_CHT	O=C1N(S(C)(=O)=O)CC2=CC=C(F)C=CC21C3=CC=CC=C3
	-6.3043	005_CHT	O=C1N(S(C)(=O)=O)CC2=CC=C(Br)C=CC21C3=CC=CC=C3
	-5.928	006_CHT	O=C1N(S(C)(=O)=O)CC2=CC=C(C3=CC=CC=C3)C=CC21C4=CC=CC=C4
	-6.3446	007_CHT	O=C1N(S(C)(=O)=O)CC2=CC=C(Cl)C=CC21C3=CC=CC=C3
	-6.8624	008_CHT	O=C1N(S(C)(=O)=O)CC2=CC=C([N+]([O-])=O)C=CC21C3=CC=CC=C3
	-5.7952	009_CHT	O=C1N(S(C)(=O)=O)CC2=CC=C(O)C=CC21C3=CC=CC=C3
	-6.4145	010_CHT	O=C1N(S(C)(=O)=O)CC2=CC=C(C(OC)=O)C=CC21C3=CC=CC=C3
	-5.925	011_CHT	O=C1N(S(C)(=O)=O)CC2=CC=C(C=C)C=CC21C3=CC=CC=C3
	-6.4967	012_CHT	O=C1N(S(C)(=O)=O)CC2=CC=C(C(C)=O)C=CC21C3=CC=CC=C3
	-6.6896	013_CHT	O=C1N(S(C)(=O)=O)CC2=CC=C(S(C)(=O)=O)C=CC21C3=CC=CC=C3
	-5.8983	014_CHT	O=C1N(S(C)(=O)=O)CC2=CC=C(S)C=CC21C3=CC=CC=C3
	-6.0656	015_CHT	O=C1N(S(C)(=O)=O)CC2=CC=C(SC)C=CC21C3=CC=CC=C3
	-6.1565	016_CHT	O=C1N(S(C)(=O)=O)CC2=CC=C(S(C)=O)C=CC21C3=CC=CC=C3
	-6.7201	017_CHT	O=C1N(S(C)(=O)=O)CC2=CC=C(C#N)C=CC21C3=CC=CC=C3
	-6.0695	018_CHT	O=C1N(S(C)(=O)=O)CC2=CC=C(C(C)(C)C)C=CC21C3=CC=CC=C3
	-6.0975	019_NCD	O=C(C1(C2=CC=CC=C2)C3(C4)C=CC=CC31)N4S(C)(=O)=O
	-5.9922	020_NCD	O=C(C1(C2=CC=CC=C2)C3(C4)C=CC(C)=CC31)N4S(C)(=O)=O
	-6.5331	021_NCD	O=C(C1(C2=CC=CC=C2)C3(C4)C=CC(C(F)(F)F)=CC31)N4S(C)(=O)=O
	-6.2126	022_NCD	O=C(C1(C2=CC=CC=C2)C3(C4)C=CC(F)=CC31)N4S(C)(=O)=O
	-6.2801	023_NCD	O=C(C1(C2=CC=CC=C2)C3(C4)C=CC(Br)=CC31)N4S(C)(=O)=O
	-5.9037	024_NCD	O=C(C1(C2=CC=CC=C2)C3(C4)C=CC(C5=CC=CC=C5)=CC31)N4S(C)(=O)=O
	-6.3122	025_NCD	O=C(C1(C2=CC=CC=C2)C3(C4)C=CC(Cl)=CC31)N4S(C)(=O)=O
	-6.7769	026_NCD	O=C(C1(C2=CC=CC=C2)C3(C4)C=CC([N+]([O-])=O)=CC31)N4S(C)(=O)=O
	-5.7636	027_NCD	O=C(C1(C2=CC=CC=C2)C3(C4)C=CC(O)=CC31)N4S(C)(=O)=O
	-6.3228	028_NCD	O=C(C1(C2=CC=CC=C2)C3(C4)C=CC(C(OC)=O)=CC31)N4S(C)(=O)=O
	-5.9299	029_NCD	O=C(C1(C2=CC=CC=C2)C3(C4)C=CC(C=C)=CC31)N4S(C)(=O)=O
	-6.3908	030_NCD	O=C(C1(C2=CC=CC=C2)C3(C4)C=CC(C(C)=O)=CC31)N4S(C)(=O)=O
	-6.6314	031_NCD	O=C(C1(C2=CC=CC=C2)C3(C4)C=CC(S(C)(=O)=O)=CC31)N4S(C)(=O)=O
	-6.0665	032_NCD	O=C(C1(C2=CC=CC=C2)C3(C4)C=CC(S)=CC31)N4S(C)(=O)=O
	-5.9873	033_NCD	O=C(C1(C2=CC=CC=C2)C3(C4)C=CC(SC)=CC31)N4S(C)(=O)=O
	-6.2477	034_NCD	O=C(C1(C2=CC=CC=C2)C3(C4)C=CC(S(C)=O)=CC31)N4S(C)(=O)=O
	-6.6583	035_NCD	O=C(C1(C2=CC=CC=C2)C3(C4)C=CC(C#N)=CC31)N4S(C)(=O)=O
	-5.9658	036_NCD	O=C(C1(C2=CC=CC=C2)C3(C4)C=CC(C(C)(C)C)=CC31)N4S(C)(=O)=O
	-6.1179	037_CHT	O=C1N(S(C)(=O)=O)CC2=CC=CC=CC21C
	-6.3759	038_CHT	O=C1N(S(C)(=O)=O)CC2=CC=CC=CC21C(F)(F)F
	-6.3851	039_CHT	O=C1N(S(C)(=O)=O)CC2=CC=CC=CC21O
	-6.3642	040_CHT	O=C1N(S(C)(=O)=O)CC2=CC=CC=CC21OC
	-5.9549	041_CHT	O=C1N(S(C)(=O)=O)CC2=CC=CC=CC21C(C)(C)C
	-6.3987	042_CHT	O=C1N(S(C)(=O)=O)CC2=CC=CC=CC21Br
	-6.605	043_CHT	O=C1N(S(C)(=O)=O)CC2=CC=CC=CC21F
	-6.2262	044_CHT	O=C1N(S(C)(=O)=O)CC2=CC=CC=CC21C3=CC=CC4=CC=CC=C43
	-6.6219	045_CHT	O=C1N(S(C)(=O)=O)CC2=CC=CC=CC21N3C4=CC=CC=C4C=C3
	-6.122	046_CHT	O=C1N(S(C)(=O)=O)CC2=CC=CC=CC21C3=CNC4=CC=CC=C43
	-6.2812	047_CHT	O=C1N(S(C)(=O)=O)CC2=CC=CC=CC21C3=CC4=CC=CC=C4N3
	-6.076	048_CHT	O=C1N(S(C)(=O)=O)CC2=CC=CC=CC21C3=CC=CN3
	-6.1263	049_CHT	O=C1N(S(C)(=O)=O)CC2=CC=CC=CC21C3=CC=CC=N3
	-6.325	050_CHT	O=C1N(S(C)(=O)=O)CC2=CC=CC=CC21C3=CN=CC=C3
	CHT/NCD
	HOBO	NAME	SMILES
	-6.3966	051_CHT	O=C1N(S(C)(=O)=O)CC2=CC=CC=CC21C3=CC=NC=C3
	-5.6205	052_CHT	O=C1N(S(C)(=O)=O)CC2=CC=CC=CC21[Si](C)(C)C
	-6.1718	053_CHT	O=C1N(S(C)(=O)=O)CC2=CC=CC=CC21SC
	-6.2058	054_CHT	O=C1N(S(C)(=O)=O)CC2=CC=CC=CC21C(C)=O
	-6.7062	055_CHT	O=C1N(S(C)(=O)=O)CC2=CC=CC=CC21C#N
	-6.141	056_NCD	O=C(C1(C)C2(C3)C=CC=CC21)N3S(C)(=O)=O
	-6.4765	057_NCD	O=C(C1(C(F)(F)F)C2(C3)C=CC=CC21)N3S(C)(=O)=O
	-6.0216	058_NCD	O=C(C1(O)C2(C3)C=CC=CC21)N3S(C)(=O)=O
	-6.0488	059_NCD	O=C(C1(OC)C2(C3)C=CC=CC21)N3S(C)(=O)=O
	-6.0635	060_NCD	O=C(C1(C(C)(C)C)C2(C3)C=CC=CC21)N3S(C)(=O)=O
	-6.371	061_NCD	O=C(C1(Br)C2(C3)C=CC=CC21)N3S(C)(=O)=O
	-6.2771	062_NCD	O=C(C1(F)C2(C3)C=CC=CC21)N3S(C)(=O)=O
	-6.119	063_NCD	O=C(C1(C2=CC=CC3=C2C=CC=C3)C4(C5)C=CC=CC41)N5S(C)(=O)=O
	-6.4007	064_NCD	O=C(C1(N2C=CC3=C2C=CC=C3)C4(C5)C=CC=CC41)N5S(C)(=O)=O
	-6.1087	065_NCD	O=C(C1(C2=CNC3=C2C=CC=C3)C4(C5)C=CC=CC41)N5S(C)(=O)=O
	-6.4872	066_NCD	O=C(C1(C2=CC3=C(C=CC=C3)N2)C4(C5)C=CC=CC41)N5S(C)(=O)=O
	-6.3392	067_NCD	O=C(C1(C2=CC=CN2)C3(C4)C=CC=CC31)N4S(C)(=O)=O
	-6.054	068_NCD	O=C(C1(C2=NC=CC=C2)C3(C4)C=CC=CC31)N4S(C)(=O)=O
	-6.2306	069_NCD	O=C(C1(C2=CN=CC=C2)C3(C4)C=CC=CC31)N4S(C)(=O)=O
	-6.3041	070_NCD	O=C(C1(C2=CC=NC=C2)C3(C4)C=CC=CC31)N4S(C)(=O)=O
	-6.1141	071_NCD	O=C(C1([Si](C)(C)C)C2(C3)C=CC=CC21)N3S(C)(=O)=O
	-5.9429	072_NCD	O=C(C1(SC)C2(C3)C=CC=CC21)N3S(C)(=O)=O
	-6.2798	073_NCD	O=C(C1(C(C)=O)C2(C3)C=CC=CC21)N3S(C)(=O)=O
	-6.6297	074_NCD	O=C(C1(C#N)C2(C3)C=CC=CC21)N3S(C)(=O)=O
	-5.9252	075_NCD	O=C(C1(C2=CC=CC=C2)C3(C4)C=CC=C(C)C31)N4S(C)(=O)=O
	-6.5383	076_NCD	O=C(C1(C2=CC=CC=C2)C3(C4)C=CC=C(C(F)(F)F)C31)N4S(C)(=O)=O
	-6.0744	077_NCD	O=C(C1(C2=CC=CC=C2)C3(C4)C=CC=C(F)C31)N4S(C)(=O)=O
	-6.1677	078_NCD	O=C(C1(C2=CC=CC=C2)C3(C4)C=CC=C(Br)C31)N4S(C)(=O)=O
	-5.726	079_NCD	O=C(C1(C2=CC=CC=C2)C3(C4)C=CC=C(C5=CC=CC=C5)C31)N4S(C)(=O)=O
	-6.2025	080_NCD	O=C(C1(C2=CC=CC=C2)C3(C4)C=CC=C(Cl)C31)N4S(C)(=O)=O
	-6.8126	081_NCD	O=C(C1(C2=CC=CC=C2)C3(C4)C=CC=C([N+]([O-])=O)C31)N4S(C)(=O)=O
	-5.6523	082_NCD	O=C(C1(C2=CC=CC=C2)C3(C4)C=CC=C(O)C31)N4S(C)(=O)=O
	-6.356	083_NCD	O=C(C1(C2=CC=CC=C2)C3(C4)C=CC=C(C(OC)=O)C31)N4S(C)(=O)=O
	-5.8109	084_NCD	O=C(C1(C2=CC=CC=C2)C3(C4)C=CC=C(C=C)C31)N4S(C)(=O)=O
	-6.4115	085_NCD	O=C(C1(C2=CC=CC=C2)C3(C4)C=CC=C(C(C)=O)C31)N4S(C)(=O)=O
	-6.6161	086_NCD	O=C(C1(C2=CC=CC=C2)C3(C4)C=CC=C(S(C)(=O)=O)C31)N4S(C)(=O)=O
	-5.7854	087_NCD	O=C(C1(C2=CC=CC=C2)C3(C4)C=CC=C(S)C31)N4S(C)(=O)=O
	-5.5979	088_NCD	O=C(C1(C2=CC=CC=C2)C3(C4)C=CC=C(SC)C31)N4S(C)(=O)=O
	-6.1465	089_NCD	O=C(C1(C2=CC=CC=C2)C3(C4)C=CC=C(S(C)=O)C31)N4S(C)(=O)=O
	-6.6072	090_NCD	O=C(C1(C2=CC=CC=C2)C3(C4)C=CC=C(C#N)C31)N4S(C)(=O)=O
	-5.8825	091_NCD	O=C(C1(C2=CC=CC=C2)C3(C4)C=CC=C(C(C)(C)C)C31)N4S(C)(=O)=O
	-5.9971	092_NCD	O=C(C1(C2=CC=CC=C2)C3(C4)C=C(C)C=CC31)N4S(C)(=O)=O
	-6.5337	093_NCD	O=C(C1(C2=CC=CC=C2)C3(C4)C=C(C(F)(F)F)C=CC31)N4S(C)(=O)=O
	-6.2126	094_NCD	O=C(C1(C2=CC=CC=C2)C3(C4)C=C(F)C=CC31)N4S(C)(=O)=O
	-6.282	095_NCD	O=C(C1(C2=CC=CC=C2)C3(C4)C=C(Br)C=CC31)N4S(C)(=O)=O
	-5.9173	096_NCD	O=C(C1(C2=CC=CC=C2)C3(C4)C=C(C5=CC=CC=C5)C=CC31)N4S(C)(=O)=O
	-6.3127	097_NCD	O=C(C1(C2=CC=CC=C2)C3(C4)C=C(Cl)C=CC31)N4S(C)(=O)=O
	-6.7737	098_NCD	O=C(C1(C2=CC=CC=C2)C3(C4)C=C([N+]([O-])=O)C=CC31)N4S(C)(=O)=O
	-5.7767	099_NCD	O=C(C1(C2=CC=CC=C2)C3(C4)C=C(O)C=CC31)N4S(C)(=O)=O
	CHT/NCD
	HOBO	NAME	SMILES
	-6.3182	100_NCD	O=C(C1(C2=CC=CC=C2)C3(C4)C=C(C(OC)=O)C=CC31)N4S(C)(=O)=O
	-5.9339	101_NCD	O=C(C1(C2=CC=CC=C2)C3(C4)C=C(C=C)C=CC31)N4S(C)(=O)=O
	-6.3827	102_NCD	O=C(C1(C2=CC=CC=C2)C3(C4)C=C(C(C)=O)C=CC31)N4S(C)(=O)=O
	-6.6452	103_NCD	O=C(C1(C2=CC=CC=C2)C3(C4)C=C(S(C)(=O)=O)C=CC31)N4S(C)(=O)=O
	-6.0599	104_NCD	O=C(C1(C2=CC=CC=C2)C3(C4)C=C(S)C=CC31)N4S(C)(=O)=O
	-5.9848	105_NCD	O=C(C1(C2=CC=CC=C2)C3(C4)C=C(SC)C=CC31)N4S(C)(=O)=O
	-6.2711	106_NCD	O=C(C1(C2=CC=CC=C2)C3(C4)C=C(S(C)=O)C=CC31)N4S(C)(=O)=O
	-6.6537	107_NCD	O=C(C1(C2=CC=CC=C2)C3(C4)C=C(C#N)C=CC31)N4S(C)(=O)=O
	-5.9723	108_NCD	O=C(C1(C2=CC=CC=C2)C3(C4)C=C(C(C)(C)C)C=CC31)N4S(C)(=O)=O
	-5.9149	109_NCD	O=C(C1(C2=CC=CC=C2)C3(C4)C(C)=CC=CC31)N4S(C)(=O)=O
	-6.5492	110_NCD	O=C(C1(C2=CC=CC=C2)C3(C4)C(C(F)(F)F)=CC=CC31)N4S(C)(=O)=O
	-6.082	111_NCD	O=C(C1(C2=CC=CC=C2)C3(C4)C(F)=CC=CC31)N4S(C)(=O)=O
	-6.1881	112_NCD	O=C(C1(C2=CC=CC=C2)C3(C4)C(Br)=CC=CC31)N4S(C)(=O)=O
	-5.879	113_NCD	O=C(C1(C2=CC=CC=C2)C3(C4)C(C5=CC=CC=C5)=CC=CC31)N4S(C)(=O)=O
	-6.2033	114_NCD	O=C(C1(C2=CC=CC=C2)C3(C4)C(Cl)=CC=CC31)N4S(C)(=O)=O
	-6.7957	115_NCD	O=C(C1(C2=CC=CC=C2)C3(C4)C([N+]([O-])=O)=CC=CC31)N4S(C)(=O)=O
	-5.664	116_NCD	O=C(C1(C2=CC=CC=C2)C3(C4)C(O)=CC=CC31)N4S(C)(=O)=O
	-6.4455	117_NCD	O=C(C1(C2=CC=CC=C2)C3(C4)C(C(OC)=O)=CC=CC31)N4S(C)(=O)=O
	-5.8545	118_NCD	O=C(C1(C2=CC=CC=C2)C3(C4)C(C=C)=CC=CC31)N4S(C)(=O)=O
	-6.4327	119_NCD	O=C(C1(C2=CC=CC=C2)C3(C4)C(C(C)=O)=CC=CC31)N4S(C)(=O)=O
	-6.6322	120_NCD	O=C(C1(C2=CC=CC=C2)C3(C4)C(S(C)(=O)=O)=CC=CC31)N4S(C)(=O)=O
	-5.7775	121_NCD	O=C(C1(C2=CC=CC=C2)C3(C4)C(S)=CC=CC31)N4S(C)(=O)=O
	-5.6079	122_NCD	O=C(C1(C2=CC=CC=C2)C3(C4)C(SC)=CC=CC31)N4S(C)(=O)=O
	-6.3242	123_NCD	O=C(C1(C2=CC=CC=C2)C3(C4)C(S(C)=O)=CC=CC31)N4S(C)(=O)=O
	-6.6169	124_NCD	O=C(C1(C2=CC=CC=C2)C3(C4)C(C#N)=CC=CC31)N4S(C)(=O)=O
	-5.889	125_NCD	O=C(C1(C2=CC=CC=C2)C3(C4)C(C(C)(C)C)=CC=CC31)N4S(C)(=O)=O
	-5.8401	126_NCD	O=C(C1(C2=CC=CC=C2)C3(C4)C=C(C)C=C(C)C31)N4S(C)(=O)=O
	-6.8844	127_NCD	O=C(C1(C2=CC=CC=C2)C3(C4)C=C(C(F)(F)F)C=C(C(F)(F)F)C31)N4S(C)(=O)=O
	-6.2142	128_NCD	O=C1C2(C3(C=C(C=C(C32)F)F)CN1S(C)(=O)=O)C4=CC=CC=C4
	-6.3399	129_NCD	O=C(C1(C2=CC=CC=C2)C3(C4)C=C(Br)C=C(Br)C31)N4S(C)(=O)=O
	-5.6542	130_NCD	O=C1C2(C3(C=C(C=C(C32)C4=CC=CC=C4)C5=CC=CC=C5)CN1S(C)(=O)=O)C6=CC=CC=C6
	-6.4074	131_NCD	O=C(C1(C2=CC=CC=C2)C3(C4)C=C(Cl)C=C(Cl)C31)N4S(C)(=O)=O
	-7.2425	132_NCD	O=C(C1(C2=CC=CC=C2)C3(C4)C=C([N+]([O-])=O)C=C([N+]([O-])=O)C31)N4S(C)(=O)=O
	-5.4792	133_NCD	O=C(C1(C2=CC=CC=C2)C3(C4)C=C(O)C=C(O)C31)N4S(C)(=O)=O
	-6.5307	134_NCD	O=C(C1(C2=CC=CC=C2)C3(C4)C=C(C(OC)=O)C=C(C(OC)=O)C31)N4S(C)(=O)=O
	-5.7598	135_NCD	O=C1C2(C3(C=C(C=C(C32)C=C)C=C)CN1S(C)(=O)=O)C4=CC=CC=C4
	-6.645	136_NCD	O=C(C1(C2=CC=CC=C2)C3(C4)C=C(C(C)=O)C=C(C(C)=O)C31)N4S(C)(=O)=O
	-6.8254	137_NCD	O=C1C2(C3(C=C(C=C(C32)S(C)(=O)=O)S(C)(=O)=O)CN1S(C)(=O)=O)C4=CC=CC=C4
	-5.7924	138_NCD	O=C(C1(C2=CC=CC=C2)C3(C4)C=C(S)C=C(S)C31)N4S(C)(=O)=O
	-5.541	139_NCD	O=C(C1(C2=CC=CC=C2)C3(C4)C=C(SC)C=C(SC)C31)N4S(C)(=O)=O
	-6.3103	140_NCD	O=C(C1(C2=CC=CC=C2)C3(C4)C=C(S(C)=O)C=C(S(C)=O)C31)N4S(C)(=O)=O
	-7.0602	141_NCD	O=C(C1(C2=CC=CC=C2)C3(C4)C=C(C#N)C=C(C#N)C31)N4S(C)(=O)=O
	-5.7851	142_NCD	O=C(C1(C2=CC=CC=C2)C3(C4)C=C(C(C)(C)C)C=C(C(C)(C)C)C31)N4S(C)(=O)=O
	-5.8665	143_NCD	O=C(C1(C2=CC=CC=C2)C3(C4)C(C)=CC=CC31C)N4S(C)(=O)=O
	-6.7897	144_NCD	O=C(C1(C2=CC=CC=C2)C3(C4)C(C(F)(F)F)=CC=CC31C(F)(F)F)N4S(C)(=O)=O
	-6.4243	145_NCD	O=C1C2(C3(C(F)=CC=CC32F)CN1S(C)(=O)=O)C4=CC=CC=C4
	-6.4482	146_NCD	O=C(C1(C2=CC=CC=C2)C3(C4)C(Br)=CC=CC31Br)N4S(C)(=O)=O
	-5.8425	147_NCD	O=C1C2(C3(C(C4=CC=CC=C4)=CC=CC32C5=CC=CC=C5)CN1S(C)(=O)=O)C6=CC=CC=C6
	-6.5089	148_NCD	O=C(C1(C2=CC=CC=C2)C3(C4)C(Cl)=CC=CC31Cl)N4S(C)(=O)=O
	-7.159	149_NCD	O=C1C2(C3(C([N+]([O-])=O)=CC=CC32[N+]([O-])=O)CN1S(C)(=O)=O)C4=CC=CC=C4
	-5.8482	150_NCD	O=C(C1(C2=CC=CC=C2)C3(C4)C(O)=CC=CC31O)N4S(C)(=O)=O
	CHT/NCD
	HOBO	NAME	SMILES
	-6.4126	151_NCD	O=C(C1(C2=CC=CC=C2)C3(C4)C(C(OC)=O)=CC=CC31C(OC)=O)N4S(C)(=O)=O
	-5.796	152_NCD	O=C(C1(C2=CC=CC=C2)C3(C4)C(C=C)=CC=CC31C=C)N4S(C)(=O)=O
	-6.4256	153_NCD	O=C(C1(C2=CC=CC=C2)C3(C4)C(C(C)=O)=CC=CC31C(C)=O)N4S(C)(=O)=O
	-6.7922	154_NCD	O=C(C1(C2=CC=CC=C2)C3(C4)C(S(C)(=O)=O)=CC=CC31S(C)(=O)=O)N4S(C)(=O)=O
	-5.9035	155_NCD	O=C1C2(C3(C(S)=CC=CC32S)CN1S(C)(=O)=O)C4=CC=CC=C4
	-5.6194	156_NCD	O=C1C2(C3(C(SC)=CC=CC32SC)CN1S(C)(=O)=O)C4=CC=CC=C4
	-6.2436	157_NCD	O=C1C2(C3(C(S(C)=O)=CC=CC32S(C)=O)CN1S(C)(=O)=O)C4=CC=CC=C4
	-7.054	158_NCD	O=C1C2(C3(C(C#N)=CC=CC32C#N)CN1S(C)(=O)=O)C4=CC=CC=C4
	-5.7824	159_NCD	O=C1C2(C3(C(C(C)(C)C)=CC=CC32C(C)(C)C)CN1S(C)(=O)=O)C4=CC=CC=C4
	-6.147	160_CHT	O=C1N(S(C)(=O)=O)CC2=CC=CC(C)=CC21C3=CC=CC=C3
	-6.5718	161_CHT	O=C1N(S(C)(=O)=O)CC2=CC=CC(C(F)(F)F)=CC21C3=CC=CC=C3
	-6.3386	162_CHT	O=C1N(S(C)(=O)=O)CC2=CC=CC(F)=CC21C3=CC=CC=C3
	-6.4512	163_CHT	O=C1N(S(C)(=O)=O)CC2=CC=CC(Br)=CC21C3=CC=CC=C3
	-6.125	164_CHT	O=C1N(S(C)(=O)=O)CC2=CC=CC(C3=CC=CC=C3)=CC21C4=CC=CC=C4
	-6.4705	165_CHT	O=C1N(S(C)(=O)=O)CC2=CC=CC(Cl)=CC21C3=CC=CC=C3
	-6.7476	166_CHT	O=C1N(S(C)(=O)=O)CC2=CC=CC([N+]([O-])=O)=CC21C3=CC=CC=C3
	-6.0466	167_CHT	O=C1N(S(C)(=O)=O)CC2=CC=CC(O)=CC21C3=CC=CC=C3
	-6.3587	168_CHT	O=C1N(S(C)(=O)=O)CC2=CC=CC(C(OC)=O)=CC21C3=CC=CC=C3
	-6.1124	169_CHT	O=C1N(S(C)(=O)=O)CC2=CC=CC(C=C)=CC21C3=CC=CC=C3
	-6.4006	170_CHT	O=C1N(S(C)(=O)=O)CC2=CC=CC(C(C)=O)=CC21C3=CC=CC=C3
	-6.6902	171_CHT	O=C1N(S(C)(=O)=O)CC2=CC=CC(S(C)(=O)=O)=CC21C3=CC=CC=C3
	-6.1407	172_CHT	O=C1N(S(C)(=O)=O)CC2=CC=CC(S)=CC21C3=CC=CC=C3
	-5.8888	173_CHT	O=C1N(S(C)(=O)=O)CC2=CC=CC(SC)=CC21C3=CC=CC=C3
	-6.2754	174_CHT	O=C1N(S(C)(=O)=O)CC2=CC=CC(S(C)=O)=CC21C3=CC=CC=C3
	-6.7473	175_CHT	O=C1N(S(C)(=O)=O)CC2=CC=CC(C#N)=CC21C3=CC=CC=C3
	-6.132	176_CHT	O=C1N(S(C)(=O)=O)CC2=CC=CC(C(C)(C)C)=CC21C3=CC=CC=C3
	-6.1508	177_CHT	O=C1N(S(C)(=O)=O)CC2=CC=CC([Si](C)(C)C)=CC21C3=CC=CC=C3
	-6.0744	178_CHT	O=C1N(S(C)(=O)=O)CC2=CC(C)=CC=CC21C3=CC=CC=C3
	-6.5878	179_CHT	O=C1N(S(C)(=O)=O)CC2=CC(C(F)(F)F)=CC=CC21C3=CC=CC=C3
	-6.2178	180_CHT	O=C1N(S(C)(=O)=O)CC2=CC(F)=CC=CC21C3=CC=CC=C3
	-6.3111	181_CHT	O=C1N(S(C)(=O)=O)CC2=CC(Br)=CC=CC21C3=CC=CC=C3
	-5.9435	182_CHT	O=C1N(S(C)(=O)=O)CC2=CC(C3=CC=CC=C3)=CC=CC21C4=CC=CC=C4
	-6.3552	183_CHT	O=C1N(S(C)(=O)=O)CC2=CC(Cl)=CC=CC21C3=CC=CC=C3
	-6.8507	184_CHT	O=C1N(S(C)(=O)=O)CC2=CC([N+]([O-])=O)=CC=CC21C3=CC=CC=C3
	-5.8123	185_CHT	O=C1N(S(C)(=O)=O)CC2=CC(O)=CC=CC21C3=CC=CC=C3
	-6.4069	186_CHT	O=C1N(S(C)(=O)=O)CC2=CC(C(OC)=O)=CC=CC21C3=CC=CC=C3
	-5.953	187_CHT	O=C1N(S(C)(=O)=O)CC2=CC(C=C)=CC=CC21C3=CC=CC=C3
	-6.4635	188_CHT	O=C1N(S(C)(=O)=O)CC2=CC(C(C)=O)=CC=CC21C3=CC=CC=C3
	-6.8586	189_CHT	O=C1N(S(C)(=O)=O)CC2=CC(S(C)(=O)=O)=CC=CC21C3=CC=CC=C3
	-6.1163	190_CHT	O=C1N(S(C)(=O)=O)CC2=CC(S)=CC=CC21C3=CC=CC=C3
	-5.953	191_CHT	O=C1N(S(C)(=O)=O)CC2=CC(SC)=CC=CC21C3=CC=CC=C3
	-6.2899	192_CHT	O=C1N(S(C)(=O)=O)CC2=CC(S(C)=O)=CC=CC21C3=CC=CC=C3
	-6.7073	193_CHT	O=C1N(S(C)(=O)=O)CC2=CC(C#N)=CC=CC21C3=CC=CC=C3
	-6.0836	194_CHT	O=C1N(S(C)(=O)=O)CC2=CC(C(C)(C)C)=CC=CC21C3=CC=CC=C3
	-6.1541	195_CHT	O=C1N(S(C)(=O)=O)CC2=CC([Si](C)(C)C)=CC=CC21C3=CC=CC=C3
	-6.1639	196_CHT	O=C1N(S(C)(=O)=O)CC2=C(C)C=CC=CC21C3=CC=CC=C3
	-6.5797	197_CHT	O=C1N(S(C)(=O)=O)CC2=C(C(F)(F)F)C=CC=CC21C3=CC=CC=C3
	-6.3312	198_CHT	O=C1N(S(C)(=O)=O)CC2=C(F)C=CC=CC21C3=CC=CC=C3
	-6.4529	199_CHT	O=C1N(S(C)(=O)=O)CC2=C(Br)C=CC=CC21C3=CC=CC=C3
	-6.1484	200_CHT	O=C1N(S(C)(=O)=O)CC2=C(C3=CC=CC=C3)C=CC=CC21C4=CC=CC=C4
	CHT/NCD
	HOBO	NAME	SMILES
	-6.4839	201_CHT	O=C1N(S(C)(=O)=O)CC2=C(Cl)C=CC=CC21C3=CC=CC=C3
	-6.8755	202_CHT	O=C1N(S(C)(=O)=O)CC2=C([N+]([O-])=O)C=CC=CC21C3=CC=CC=C3
	-6.0588	203_CHT	O=C1N(S(C)(=O)=O)CC2=C(O)C=CC=CC21C3=CC=CC=C3
	-6.4295	204_CHT	O=C1N(S(C)(=O)=O)CC2=C(C(OC)=O)C=CC=CC21C3=CC=CC=C3
	-6.1895	205_CHT	O=C1N(S(C)(=O)=O)CC2=C(C=C)C=CC=CC21C3=CC=CC=C3
	-6.4999	206_CHT	O=C1N(S(C)(=O)=O)CC2=C(C(C)=O)C=CC=CC21C3=CC=CC=C3
	-6.7231	207_CHT	O=C1N(S(C)(=O)=O)CC2=C(S(C)(=O)=O)C=CC=CC21C3=CC=CC=C3
	-6.2839	208_CHT	O=C1N(S(C)(=O)=O)CC2=C(S)C=CC=CC21C3=CC=CC=C3
	-6.178	209_CHT	O=C1N(S(C)(=O)=O)CC2=C(SC)C=CC=CC21C3=CC=CC=C3
	-6.4545	210_CHT	O=C1N(S(C)(=O)=O)CC2=C(S(C)=O)C=CC=CC21C3=CC=CC=C3
	-6.7642	211_CHT	O=C1N(S(C)(=O)=O)CC2=C(C#N)C=CC=CC21C3=CC=CC=C3
	-6.1794	212_CHT	O=C1N(S(C)(=O)=O)CC2=C(C(C)(C)C)C=CC=CC21C3=CC=CC=C3
	-6.1663	213_CHT	O=C1N(S(C)(=O)=O)CC2=C([Si](C)(C)C)C=CC=CC21C3=CC=CC=C3
	-6.0406	214_CHT	O=C1N(S(C)(=O)=O)CC2=CC(C)=CC(C)=CC21C3=CC=CC=C3
	-6.9035	215_CHT	O=C1N(S(C)(=O)=O)CC2=CC(C(F)(F)F)=CC(C(F)(F)F)=CC21C3=CC=CC=C3
	-6.3818	216_CHT	O=C1N(S(C)(=O)=O)CC2=CC(F)=CC(F)=CC21C3=CC=CC=C3
	-6.5364	217_CHT	O=C1N(S(C)(=O)=O)CC2=CC(Br)=CC(Br)=CC21C3=CC=CC=C3
	-5.9236	218_CHT	O=C1N(S(C)(=O)=O)CC2=CC(C3=CC=CC=C3)=CC(C4=CC=CC=C4)=CC21C5=CC=CC=C5
	-6.6061	219_CHT	O=C1N(S(C)(=O)=O)CC2=CC(Cl)=CC(Cl)=CC21C3=CC=CC=C3
	-7.2523	220_CHT	O=C1N(S(C)(=O)=O)CC2=CC([N+]([O-])=O)=CC([N+]([O-])=O)=CC21C3=CC=CC=C3
	-5.7739	221_CHT	O=C1N(S(C)(=O)=O)CC2=CC(O)=CC(O)=CC21C3=CC=CC=C3
	-6.5533	222_CHT	O=C1N(S(C)(=O)=O)CC2=CC(C(OC)=O)=CC(C(OC)=O)=CC21C3=CC=CC=C3
	-5.9241	223_CHT	O=C1N(S(C)(=O)=O)CC2=CC(C=C)=CC(C=C)=CC21C3=CC=CC=C3
	-6.6572	224_CHT	O=C1N(S(C)(=O)=O)CC2=CC(C(C)=O)=CC(C(C)=O)=CC21C3=CC=CC=C3
	-7.1508	225_CHT	O=C1N(S(C)(=O)=O)CC2=CC(S(C)(=O)=O)=CC(S(C)(=O)=O)=CC21C3=CC=CC=C3
	-6.1944	226_CHT	O=C1N(S(C)(=O)=O)CC2=CC(S)=CC(S)=CC21C3=CC=CC=C3
	-5.9633	227_CHT	O=C1N(S(C)(=O)=O)CC2=CC(SC)=CC(SC)=CC21C3=CC=CC=C3
	-6.4705	228_CHT	O=C1N(S(C)(=O)=O)CC2=CC(S(C)=O)=CC(S(C)=O)=CC21C3=CC=CC=C3
	-7.1517	229_CHT	O=C1N(S(C)(=O)=O)CC2=CC(C#N)=CC(C#N)=CC21C3=CC=CC=C3
	-6.0392	230_CHT	O=C1N(S(C)(=O)=O)CC2=CC(C(C)(C)C)=CC(C(C)(C)C)=CC21C3=CC=CC=C3
	-6.1282	231_CHT	O=C1N(S(C)(=O)=O)CC2=CC([Si](C)(C)C)=CC([Si](C)(C)C)=CC21C3=CC=CC=C3
	-6.0335	232_CHT	O=C1N(S(C)(=O)=O)CC2=C(C)C=CC=C(C)C21C3=CC=CC=C3
	-6.8934	233_CHT	O=C1N(S(C)(=O)=O)CC2=C(C(F)(F)F)C=CC=C(C(F)(F)F)C21C3=CC=CC=C3
	-6.3614	234_CHT	O=C1N(S(C)(=O)=O)CC2=C(F)C=CC=C(F)C21C3=CC=CC=C3
	-6.4409	235_CHT	O=C1N(S(C)(=O)=O)CC2=C(Br)C=CC=C(Br)C21C3=CC=CC=C3
	-5.8297	236_CHT	O=C1N(S(C)(=O)=O)CC2=C(C3=CC=CC=C3)C=CC=C(C4=CC=CC=C4)C21C5=CC=CC=C5
	-6.5533	237_CHT	O=C1N(S(C)(=O)=O)CC2=C(Cl)C=CC=C(Cl)C21C3=CC=CC=C3
	-7.2047	238_CHT	O=C1N(S(C)(=O)=O)CC2=C([N+]([O-])=O)C=CC=C([N+]([O-])=O)C21C3=CC=CC=C3
	-5.8101	239_CHT	O=C1N(S(C)(=O)=O)CC2=C(O)C=CC=C(O)C21C3=CC=CC=C3
	-6.6088	240_CHT	O=C1N(S(C)(=O)=O)CC2=C(C(OC)=O)C=CC=C(C(OC)=O)C21C3=CC=CC=C3
	-5.8977	241_CHT	O=C1N(S(C)(=O)=O)CC2=C(C=C)C=CC=C(C=C)C21C3=CC=CC=C3
	-6.6447	242_CHT	O=C1N(S(C)(=O)=O)CC2=C(C(C)=O)C=CC=C(C(C)=O)C21C3=CC=CC=C3
	-6.8915	243_CHT	O=C1N(S(C)(=O)=O)CC2=C(S(C)(=O)=O)C=CC=C(S(C)(=O)=O)C21C3=CC=CC=C3
	-5.9824	244_CHT	O=C1N(S(C)(=O)=O)CC2=C(S)C=CC=C(S)C21C3=CC=CC=C3
	-5.744	245_CHT	O=C1N(S(C)(=O)=O)CC2=C(SC)C=CC=C(SC)C21C3=CC=CC=C3
	-6.1686	246_CHT	O=C1N(S(C)(=O)=O)CC2=C(S(C)=O)C=CC=C(S(C)=O)C21C3=CC=CC=C3
	-7.1093	247_CHT	O=C1N(S(C)(=O)=O)CC2=C(C#N)C=CC=C(C#N)C21C3=CC=CC=C3
	-6.0213	248_CHT	O=C1N(S(C)(=O)=O)CC2=C(C(C)(C)C)C=CC=C(C(C)(C)C)C21C3=CC=CC=C3
	-6.0983	249_CHT	O=C1N(S(C)(=O)=O)CC2=C([Si](C)(C)C)C=CC=C([Si](C)(C)C)C21C3=CC=CC=C3

## Sheet: LUBO
	Enophile
	LUBO	NAME	SMILES
	-1.4969	001_EP	O=C(C#CC(OC)=O)OC
	-3.1886	002_EP	O=C1OC(C=C1)=O
	-3.8983	003_EP	O=C1N(C2=CC=CC=C2)C(N=N1)=O
	-2.6871	004_EP	O=NC1=CC=CC=C1
	0.9303	005_EP	C1=CCCCC1
	-2.8256	006_EP	CN(S(C)(=O)=O)C#CC1=CC=CC=C1
	-0.8073	007_EP	O=C(N=NC(C)=O)C
	-1.2517	008_EP	C1(C#CC2=CC=CC=C2)=CC=CC=C1
	1.8511	009_EP	CC#CC
	-0.6568	010_EP	N#N
	1.0027	011_EP	C/C=C\C
	0.4683	012_EP	C1C=C1
	-1.3317	013_EP	C/C=C\C(C)=O
	-0.7181	014_EP	C/C=C\C(N)=O
	-0.554	015_EP	C/C=C\C(N(C)C)=O
	-1.3728	016_EP	C/C=C\C(N(S(C)(=O)=O)C)=O
	-0.4781	017_EP	C/C(C)=C\C(N(C)C)=O
	0.1613	018_EP	C/C=C(C)\C(N(C)C)=O
	-1.1638	019_EP	C/C=C\C(O)=O
	-1.0272	020_EP	C/C=C\C(OC)=O
	-1.68	021_EP	C/C=C\C([H])=O
	-1.0337	022_EP	C=C=CC(OC)=O
	-1.0596	023_EP	O=C(C=C=CC1=CC=CC=C1)OC
	0.0976	024_EP	C1=CC=CC=C1
	-0.9589	025_EP	C1(C=CC=C2)=C2C=CC=C1
	-1.6321	026_EP	C1(C=C(C=CC=C2)C2=C3)=C3C=CC=C1
	-0.4432	027_EP	C1(C=CO2)=C2C=CC=C1
	-0.0658	028_EP	C1(C=CN2)=C2C=CC=C1
	-0.9393	029_EP	O=C(N1C=CC2=C1C=CC=C2)C
	-0.0413	030_EP	CN1C=CC2=C1C=CC=C2
	-0.6495	031_EP	CS(N1C=CC2=C1C=CC=C2)(=O)=O
	0.0354	032_EP	OC1=CC=CC=C1
	1.3856	033_EP	C1=CC=CN1
	0.5355	034_EP	C1=CC=CO1
	-0.6125	035_EP	C1=CC=CC=N1
	-1.9083	036_EP	C1#CC=CC=C1
	-1.7717	037_EP	CC1=CC=CC#C1
	-1.8531	038_EP	CC1=CC#CC=C1
	-1.5603	039_EP	CC1=C(C)C(C)=C(C)C#C1
	-2.4016	040_EP	BrC1=CC=CC#C1
	-2.2863	041_EP	FC1=CC=CC#C1
	-0.8111	042_EP	FC1=C(F)C(F)=C(F)C(F)=C1F
	-1.9956	043_EP	O=C(C#CC(C(C)C)=O)C(C)C
	-2.4865	044_EP	O=C(C#CC(C1=CC=CC=C1)=O)C2=CC=CC=C2
	-2.003	045_EP	O=C(C#CC(CC1=CC=CC=C1)=O)CC2=CC=CC=C2
	-3.3015	046_EP	O=C(C#CC(C(F)(F)F)=O)C(F)(F)F
	-1.784	047_EP	O=C(C#CC(O)=O)O
	-2.3946	048_EP	O=C(N=NC(C(C)C)=O)C(C)C
	-2.8582	049_EP	O=C(N=NC(C1=CC=CC=C1)=O)C2=CC=CC=C2
	-2.4321	050_EP	O=C(N=NC(CC1=CC=CC=C1)=O)CC2=CC=CC=C2
	Enophile
	LUBO	NAME	SMILES
	-4.3081	051_EP	O=C(N=NC(C(F)(F)F)=O)C(F)(F)F
	-2.636	052_EP	O=C(N=NC(O)=O)O
	-2.5527	053_EP	O=NC1=CC=C(C)C=C1
	-2.7521	054_EP	O=NC1=CC=C(F)C=C1
	-2.3684	055_EP	O=NC1=CC=C(OC)C=C1
	-2.9227	056_EP	O=NC1=CC=C(Br)C=C1
	-3.4286	057_EP	O=NC1=CC=C(C#N)C=C1
	-3.858	058_EP	O=C1N(C)C(N=N1)=O
	-4.0319	059_EP	O=C1N(C=C)C(N=N1)=O
	-4.1834	060_EP	O=C1N(C(C)=O)C(N=N1)=O
	-3.7761	061_EP	O=C1N(CC2=CC=CC=C2)C(N=N1)=O
	-4.258	062_EP	O=C1N(S(C)(=O)=O)C(N=N1)=O
	-3.9546	063_EP	O=C1N(C(OC(C)(C)C)=O)C(N=N1)=O
	-3.7971	064_EP	O=C1CC(N=N1)=O
	-3.6531	065_EP	O=C1C(C)(C)C(N=N1)=O
	-1.8813	066_EP	C12=C(C=CC=C2)C=CC#C1
	-1.8296	067_EP	C12=C(C=CC=C2)C3=C(C=CC=C3)C#C1
	-1.7869	068_EP	CC1=CC#CC=C1C
	-1.6669	069_EP	CC1=C(C)C#CC=C1C
	-1.7244	070_EP	CC1=CC#CC(C)=C1
	-1.6324	071_EP	CC1=C(C)C#CC(C)=C1
	-3.3695	072_EP	FC1=C(F)C#CC(F)=C1F
	-2.8269	073_EP	FC1=CC=C(F)C#C1
	-1.2585	074_EP	CC#CC(C(C)C)=O
	-2.1363	075_EP	O=C(C#CC1=CC=CC=C1)C2=CC=CC=C2
	-2.0473	076_EP	O=C(C#CC(CC1=CC=CC=C1)=O)C
	-2.1739	077_EP	O=C(C#CC1CCCCC1)C(F)(F)F
	-2.8639	078_EP	N#CC#CC(O)=O
	-1.8294	079_EP	CN=NC(C(C)C)=O
	-2.5554	080_EP	O=C(N=NC1=CC=CC=C1)C2=CC=CC=C2
	-2.692	081_EP	O=C(/N=N\C(CC1=CC=CC=C1)=O)C
	-2.4498	082_EP	O=C(N=NC1CCCCC1)C(F)(F)F
	-3.8504	083_EP	N#CN=NC(O)=O
	-2.2858	084_EP	O=NC
	-2.0955	085_EP	O=NC1CCCCC1
	-2.6433	086_EP	O=NC1=CC=C([Si](C)(C)C)C=C1
	-2.6405	087_EP	O=NC1=C(CC)C=CC=C1
	-3.0207	088_EP	O=NC1=CC=CC=C1C(F)(F)F
	-4.0003	089_EP	O=C1NC(N=N1)=O
	-2.6218	090_EP	O=C1N(C)C(C=C1)=O
	-3.0106	091_EP	O=C1N(C(C)=O)C(C=C1)=O
	-2.7219	092_EP	O=C1N([H])C(C=C1)=O
	-2.7296	093_EP	O=C1N(C2=CC=CC=C2)C(C=C1)=O
	-2.8158	094_EP	O=C1N(C(OC(C)(C)C)=O)C(C=C1)=O
	-2.6288	095_EP	O=C1N(CC2=CC=CC=C2)C(C=C1)=O
	-2.5973	096_EP	O=C1N(CC)C(C=C1)=O
	-1.7508	097_EP	C12=C(CCC2)C#CC=C1
	-1.8038	098_EP	C12=C(C=CN2)C=CC#C1
	-2.1415	099_EP	FC1=CC#CC=C1C
	-2.6161	100_EP	CC1=C(C#N)C#CC=C1
	Enophile
	LUBO	NAME	SMILES
	-2.2482	101_EP	BrC1=CC#CC(C)=C1
	-1.9056	102_EP	COC1=CC#CC=C1
	-1.932	103_EP	COC1=CC=CC#C1
	-2.1317	104_EP	FC1=CC=C(C)C#C1
	-0.917	105_EP	C1#CCCCC1
	-1.5034	106_EP	ClC1C#CCCC1
	-1.1864	107_EP	OC1C#CCCC1
	-1.2979	108_EP	SC1C#CCCC1
	-0.8489	109_EP	C[Si](C1C#CCCC1)(C)C
	-0.9004	110_EP	CC1C#CCCC1
	-1.0147	111_EP	CN(C1C#CCCC1)C
	-1.2672	112_EP	ClC1CC#CCC1
	-1.1439	113_EP	OC1CC#CCC1
	-1.2971	114_EP	SC1CC#CCC1
	-0.8291	115_EP	C[Si](C1CC#CCC1)(C)C
	-0.9461	116_EP	CC1CC#CCC1
	-1.0302	117_EP	CN(C1CC#CCC1)C
	-0.5129	118_EP	C1=CC=CCCC1
	-0.4112	119_EP	C1=CC=CCC1
	-0.6844	120_EP	C/C=C\C=C
	-0.5222	121_EP	C/C=C(C)\C=C
	0.0767	122_EP	C/C=C(C)\C=C\O[Si](C)(C)C
	-0.5007	123_EP	C/C=C(C)\C=C\F
	-0.8234	124_EP	C/C=C(Cl)\C=C\C
	-0.8512	125_EP	ClC1=CCCC(F)=C1
	-0.8683	126_EP	ClC1=CC(C)CC(F)=C1
	-1.2721	127_EP	C/C=C/C(C(OC)=O)=C
	-1.1387	128_EP	CC(C=C=C([Si](C)(C)C)C1=CC=CC=C1)=O
	-1.7284	129_EP	CC(C=C=C(C(C)=O)C1=CC=CC=C1)=O
	-1.0601	130_EP	O=C(C=C=CC1=CC=CC=C1)OC
	-1.4035	131_EP	CC(C=C=C(C1=CC=CC=C1)C2=CC=CC=C2)=O
	-1.2207	132_EP	CC(C=C=C(C)C1=CC=CC=C1)=O
	-0.5355	133_EP	C12=CC=C(CCCCC2)C=C1
	-1.0487	134_EP	ClC1=CC2=CC=C1CCCCC2
	-0.5712	135_EP	OC1=CC2=CC=C1CCCCC2
	-0.9021	136_EP	SC1=CC2=CC=C1CCCCC2
	-0.6136	137_EP	C[Si](C1=CC2=CC=C1CCCCC2)(C)C
	-0.5029	138_EP	CC1=CC2=CC=C1CCCCC2
	-1.5066	139_EP	N#CC1=CC2=CC=C1CCCCC2
	-0.8133	140_EP	FC1=CC2=CC=C1CCCCC2
	-0.8841	141_EP	C12=CC=C(CCCCC2)C(C3=CC=CC=C3)=C1
	-0.3415	142_EP	ClC1=CC=CC=C1
	-0.1363	143_EP	SC1=CC=CC=C1
	-0.1635	144_EP	C[Si](C1=CC=CC=C1)(C)C
	0.1453	145_EP	CC1=CC=CC=C1
	-1.4114	146_EP	N#CC1=CC=CC=C1
	-0.2353	147_EP	FC1=CC=CC=C1
	-0.6762	148_EP	C1(C2=CC=CC=C2)=CC=CC=C1
	-0.0525	149_EP	C1(CC2=CC=CC=C2)=CC=CC=C1
	-1.4724	150_EP	O=C(C1=CC=CC=C1)C
	Enophile
	LUBO	NAME	SMILES
	-0.7241	151_EP	FC(C1=CC=CC=C1)(F)F
	-2.4283	152_EP	O=[N+](C1=CC=CC=C1)[O-]
	-0.3431	153_EP	BrC1=CC=CC=C1
	0.142	154_EP	CCC1=CC=CC=C1
	-1.2253	155_EP	C/C(C)=C\C(C)=O
	-1.1875	156_EP	C/C([Si](C)(C)C)=C(C)\C(C)=O
	-1.0084	157_EP	C/C(C)=C\C(C)=O
	-1.7058	158_EP	CC(/C=C\[Si](C)(C)C)=O
	-1.4269	159_EP	F/C=C\C(C)=O
	-1.9105	160_EP	CC(/C=C\C1=CC=CC=C1)=O
	-1.8998	161_EP	CC(/C=C\C(C)=O)=O
	-2.2316	162_EP	CC(/C=C\C(F)(F)F)=O
	-1.8035	163_EP	C/C=C(C(C)=O)\C(C)=O
	-1.431	164_EP	S/C=C\C(C)=O
	-2.2786	165_EP	CC(/C=C\[N+]([O-])=O)=O
	-0.8898	166_EP	CC(/C=C\OC)=O
	0.4865	167_EP	CC1C=CCO1
	0.4628	168_EP	CCC1C=CCO1
	0.4587	169_EP	CC(C)C1C=CCO1
	0.4359	170_EP	CC(C)(C)C1C=CCO1
	-0.0764	171_EP	FC(F)(F)C1C=CCO1
	-0.0008	172_EP	FC(F)C1C=CCO1
	0.2429	173_EP	FCC1C=CCO1
	-0.1028	174_EP	FC1C=CCO1
	-0.3594	175_EP	BrCC1C=CCO1
	-0.9915	176_EP	BrC1C=CCO1
	-0.7096	177_EP	ClC1C=CCO1
	0.5455	178_EP	C[Si](C1C=CCO1)(C)C
	-0.1453	179_EP	SC1C=CCO1
	0.0111	180_EP	CSC1C=CCO1
	-0.3483	181_EP	O=S(C)C1C=CCO1
	-0.4585	182_EP	CS(C1C=CCO1)(=O)=O
	0.2511	183_EP	COC1C=CCO1
	0.2119	184_EP	OC1C=CCO1
	0.9962	185_EP	N#CC
	0.8966	186_EP	N#CCC
	0.9744	187_EP	N#CC(C)C
	1.1616	188_EP	N#CC(C)(C)C
	-1.4117	189_EP	N#CC1=CC=CC=C1
	0.3505	190_EP	N#CBr
	1.0784	191_EP	N#CF
	0.4346	192_EP	N#CCl
	-0.3684	193_EP	N#CCF
	-0.5821	194_EP	N#CC(F)F
	-0.7611	195_EP	N#CC(F)(F)F
	-1.1804	196_EP	N#CCCl
	-1.6193	197_EP	N#CCBr
	0.2182	198_EP	N#C[Si](C)(C)C
	-1.2631	199_EP	N#CS(C)(=O)=O
	1.1265	200_EP	N#CN(C)C
	Enophile
	LUBO	NAME	SMILES
	1.351	201_EP	N#CO
	-0.594	202_EP	O=CC
	-0.5202	203_EP	O=CCC
	-0.5717	204_EP	O=CC(C)C
	-0.5379	205_EP	O=CC(C)(C)C
	-1.7115	206_EP	O=CC1=CC=CC=C1
	-1.6452	207_EP	O=CBr
	-0.7945	208_EP	O=CF
	-1.5815	209_EP	O=CCl
	-0.9779	210_EP	O=CCF
	-1.7684	211_EP	O=CC(F)F
	-2.0422	212_EP	O=CC(F)(F)F
	-1.4011	213_EP	O=CCCl
	-1.6389	214_EP	O=CCBr
	-0.5782	215_EP	O=CCO
	-1.0882	216_EP	O=C[Si](C)(C)C
	-0.7625	217_EP	O=COS(C)(=O)=O
	0.8764	218_EP	O=CN(C)C
	0.0016	219_EP	O=CO
	0.9206	220_EP	C/C(C)=C(C)/C
	0.7698	221_EP	CC/C(CC)=C(CC)/CC
	-1.2035	222_EP	C(/C1=CC=CC=C1)(C2=CC=CC=C2)=C(C3=CC=CC=C3)\C4=CC=CC=C4
	0.8163	223_EP	F/C(F)=C(F)/F
	-1.0949	224_EP	Cl/C(Cl)=C(Cl)/Cl
	-1.058	225_EP	Br/C(Br)=C(Br)/Br
	1.3273	226_EP	CO/C(OC)=C(OC)/OC
	1.6577	227_EP	N/C(N)=C(N)/N
	-2.9016	228_EP	O=C(/C(C(O)=O)=C(C(O)=O)/C(O)=O)O
	-2.9897	229_EP	FC(/C(C(F)(F)F)=C(C(F)(F)F)/C(F)(F)F)(F)F
	-2.3184	230_EP	O=C(/C(C(C)=O)=C(C(C)=O)/C(C)=O)C
	1.034	231_EP	C/C(C)=C/C
	0.831	232_EP	CC/C(CC)=C/CC
	-1.2416	233_EP	C(/C1=CC=CC=C1)(C2=CC=CC=C2)=C\C3=CC=CC=C3
	0.7246	234_EP	F/C(F)=C/F
	-0.803	235_EP	Cl/C(Cl)=C/Cl
	-0.8027	236_EP	Br/C(Br)=C/Br
	1.3085	237_EP	CO/C(OC)=C/OC
	1.7556	238_EP	N/C(N)=C/N
	-2.7241	239_EP	O=C(/C(C(O)=O)=C/C(O)=O)O
	-2.2392	240_EP	FC(/C(C(F)(F)F)=C/C(F)(F)F)(F)F
	-2.7601	241_EP	O=C(/C(C(C)=O)=C/C(C)=O)C
	0.8482	242_EP	C=C(C)C
	0.7763	243_EP	C=C(CC)CC
	-0.8427	244_EP	C=C(C1=CC=CC=C1)C2=CC=CC=C2
	0.754	245_EP	C=C(F)F
	-0.4585	246_EP	C=C(Cl)Cl
	-0.4773	247_EP	C=C(Br)Br
	1.6707	248_EP	C=C(OC)OC
	1.5891	249_EP	C=C(N)N
	-1.9739	250_EP	C=C(C(O)=O)C(O)=O
	Enophile
	LUBO	NAME	SMILES
	-1.3515	251_EP	C=C(C(F)(F)F)C(F)(F)F
	-2.2057	252_EP	C=C(C(C)=O)C(C)=O
	0.9875	253_EP	C/C=C/C
	0.8446	254_EP	CC/C=C/CC
	-1.3573	255_EP	C1(/C=C/C2=CC=CC=C2)=CC=CC=C1
	0.5706	256_EP	F/C=C/F
	-0.52	257_EP	Cl/C=C/Cl
	-0.5494	258_EP	Br/C=C/Br
	1.2008	259_EP	CO/C=C/OC
	1.5271	260_EP	N/C=C/N
	-2.517	261_EP	O=C(/C=C/C(O)=O)O
	-1.4237	262_EP	FC(/C=C/C(F)(F)F)(F)F
	-2.5524	263_EP	O=C(/C=C/C(C)=O)C
	-0.3967	264_EP	C[Si](/C=C\[Si](C)(C)C)(C)C
	0.8479	265_EP	CC/C=C\CC
	-1.1502	266_EP	C1(/C=C\C2=CC=CC=C2)=CC=CC=C1
	0.6449	267_EP	F/C=C\F
	-0.3981	268_EP	Cl/C=C\Cl
	-0.443	269_EP	Br/C=C\Br
	1.3481	270_EP	CO/C=C\OC
	1.6054	271_EP	N/C=C\N
	-1.9706	272_EP	O=C(/C=C\C(O)=O)O
	-1.569	273_EP	FC(/C=C\C(F)(F)F)(F)F
	-1.8996	274_EP	O=C(/C=C\C(C)=O)C
	0.7701	275_EP	C=CC
	0.7042	276_EP	C=CCC
	-0.8307	277_EP	C=CC1=CC=CC=C1
	0.6	278_EP	C=CF
	-0.0337	279_EP	C=CCl
	-0.074	280_EP	C=CBr
	1.046	281_EP	C=COC
	1.3945	282_EP	C=CN
	-1.3771	283_EP	C=CC(O)=O
	-0.5499	284_EP	C=CC(F)(F)F
	-1.4822	285_EP	C=CC(C)=O
	-0.7621	286_EP	CN(S(C)(=O)=O)C#CC1=CC=CC=C1
	0.5793	287_EP	CN(S(C)(=O)=O)C#CC
	0.6179	288_EP	CN(S(C)(=O)=O)C#CCCCC
	0.9262	289_EP	OC#CN(C)S(C)(=O)=O
	0.3268	290_EP	[H]C#CN(C)S(C)(=O)=O
	-0.0653	291_EP	CN(S(C)(=O)=O)C#C[Si](C)(C)C
	-1.2054	292_EP	CN(S(C1=CC=C(C)C=C1)(=O)=O)C#CC2=CC=CC=C2
	0.3172	293_EP	CN(C(C)=O)C#CC
	0.9523	294_EP	CN(C(OC(C)(C)C)=O)C#CCCCC
	1.00383	295_EP	OC#CN(C)C(C1=CC=CC=C1)=O
	1.5301	296_EP	[H]C#CN(C)[H]
	0.8664	297_EP	CN(C)C#C[Si](C)(C)C
	-1.4258	298_EP	CS(N(S(C)(=O)=O)C#CC1=CC=CC=C1)(=O)=O
	-0.5496	299_EP	CC#CN(C(C)=O)S(C)(=O)=O
	-0.1338	300_EP	CCCCC#CN(C(OC(C)(C)C)=O)S(C)(=O)=O
	0.046	301_EP	OC#CN(C(C1=CC=CC=C1)=O)S(C)(=O)=O
	0.4117	302_EP	[H]C#CN(C1=CC=CC=C1)S(C)(=O)=O
	-0.0122	303_EP	C[Si](C#CN(CC1=CC=CC=C1)S(C)(=O)=O)(C)C

## Sheet: CHT
	CHT’
	Zero-point correction= 0.366638 (Hartree/Particle)
	Thermal correction to Energy= 0.389662
	Thermal correction to Enthalpy= 0.390606
	Thermal correction to Gibbs Free Energy= 0.310854
	Sum of electronic and zero-point Energies= -1527.559615
	Sum of electronic and thermal Energies= -1527.536591
	Sum of electronic and thermal Enthalpies= -1527.535647
	Sum of electronic and thermal Free Energies= -1527.615399
	Cartesian Coordinates
	Atom X Y Z
	----------------------------------------------------------------------------------------
	C -2.21951800 2.92651800 -0.59519600
	C -3.26365200 3.02046000 0.40177200
	H -0.58997000 1.97022700 -1.52752000
	C -1.38707900 1.89006800 -0.79245100
	C -3.26594900 2.41852100 1.61603300
	C -2.23020400 1.55585700 2.13744900
	C -1.41229700 0.78620600 1.40175500
	H -4.06227100 2.68352200 2.30774400
	H -2.10300600 1.55197600 3.21975200
	C -0.27103500 -0.02530400 1.97298800
	H 0.48695300 0.59896200 2.45837600
	H -0.61267500 -0.76961000 2.69856200
	N 0.28548500 -0.68151000 0.79140600
	S 1.67739900 -1.65557400 0.89830500
	O 1.47464200 -2.82198400 0.06990600
	O 1.90883900 -1.75862400 2.32927600
	C -0.29792100 -0.30462500 -0.40693300
	C -1.53023700 0.56092100 -0.08560500
	C -2.77222100 -0.22630400 -0.52819100
	C -3.10660400 -0.25800900 -1.88312500
	C -3.53015000 -0.96897800 0.37411800
	C -4.19123200 -1.00624800 -2.32396200
	H -2.50935600 0.30218800 -2.59530100
	C -4.61833000 -1.71734700 -0.06676100
	H -3.28132100 -0.95632000 1.43048300
	C -4.95379700 -1.73675800 -1.41593500
	H -4.43976100 -1.02101300 -3.38102400
	H -5.20384500 -2.28591300 0.64974800
	H -5.80276400 -2.32008400 -1.75982400
	O 0.10499100 -0.58350400 -1.51158400
	H -2.09610700 3.79733800 -1.23649900
	H -4.06175600 3.72966400 0.19437100
	C 2.94626900 -0.64150700 0.18777100
	C 3.70107700 0.17503800 1.02512800
	C 3.15771200 -0.66655000 -1.18826200
	C 4.68143500 0.98520500 0.46669500
	H 3.53080600 0.15965300 2.09637800
	C 4.14256700 0.15211500 -1.72474900
	H 2.55026800 -1.30570200 -1.81765700
	C 4.91592500 0.98575800 -0.91115800
	H 5.27803000 1.62348400 1.11268400
	H 4.31419500 0.14257000 -2.79762000
	C 6.00245600 1.84306800 -1.50717300
	H 6.21611100 2.71288300 -0.87933400
	H 6.93220300 1.27079600 -1.60797600
	H 5.72642300 2.19938000 -2.50409900

## Sheet: NCD
	NCD’
	Zero-point correction= 0.366943 (Hartree/Particle)
	Thermal correction to Energy= 0.389680
	Thermal correction to Enthalpy= 0.390624
	Thermal correction to Gibbs Free Energy= 0.311786
	Sum of electronic and zero-point Energies= -1527.560701
	Sum of electronic and thermal Energies= -1527.537965
	Sum of electronic and thermal Enthalpies= -1527.537021
	Sum of electronic and thermal Free Energies= -1527.615858
	Cartesian Coordinates
	Atom X Y Z
	----------------------------------------------------------------------------------------
	C -2.13433500 0.30551600 2.59802000
	C -3.31209000 -0.32866900 2.74306800
	H -0.09904100 0.06384000 1.84275300
	C -1.14515800 -0.11150300 1.59364100
	C -3.60553900 -1.55266100 2.01897500
	C -2.72262200 -2.08305700 1.15383100
	C -1.48890500 -1.37632300 0.78928600
	H -4.52578500 -2.08188400 2.24604300
	H -2.89582900 -3.05858100 0.70660100
	C -0.29929400 -2.16448300 0.26426000
	H 0.33179200 -2.55084600 1.06817800
	H -0.62179400 -3.00650300 -0.35782200
	N 0.42828700 -1.18111700 -0.53794200
	S 1.96430600 -1.51337900 -1.17740600
	O 1.93955100 -1.28762000 -2.60574700
	O 2.29082300 -2.81584400 -0.61962500
	C -0.24662500 0.02403500 -0.73552300
	C -1.49171400 -0.01790600 0.10838500
	C -2.68809500 0.71148900 -0.39401800
	C -2.82620900 2.07633900 -0.14136500
	C -3.64948100 0.05870400 -1.16384800
	C -3.91358200 2.77871300 -0.64732500
	H -2.07135100 2.58576900 0.45043700
	C -4.74034800 0.75886800 -1.66944900
	H -3.54292100 -1.00329800 -1.36528000
	C -4.87476400 2.11954100 -1.40997500
	H -4.01040000 3.84195400 -0.44890800
	H -5.48388300 0.24151900 -2.26836300
	H -5.72578900 2.66706900 -1.80427900
	O 0.13160400 0.93534700 -1.43247700
	H -1.87261600 1.13946800 3.24256000
	H -4.03019400 0.02261900 3.47755000
	C 2.98443900 -0.28396100 -0.40760100
	C 3.57790400 -0.57662900 0.81739600
	C 3.16076800 0.95090600 -1.02461000
	C 4.35819700 0.39283000 1.43359800
	H 3.44074700 -1.55410900 1.26772200
	C 3.94496200 1.90593800 -0.39035100
	H 2.67807100 1.15543200 -1.97265500
	C 4.55293800 1.64394600 0.84066900
	H 4.82893800 0.17238300 2.38785900
	H 4.08593200 2.87474000 -0.86160300
	C 5.42712400 2.67995600 1.49905800
	H 5.46709600 2.53996500 2.58320800
	H 6.45348700 2.61517800 1.11894500
	H 5.06539200 3.69257000 1.29722600

## Sheet: TS0
	TS0
	Zero-point correction= 0.365519 (Hartree/Particle)
	Thermal correction to Energy= 0.387950
	Thermal correction to Enthalpy= 0.388894
	Thermal correction to Gibbs Free Energy= 0.311285
	Sum of electronic and zero-point Energies= -1527.548360
	Sum of electronic and thermal Energies= -1527.525929
	Sum of electronic and thermal Enthalpies= -1527.524985
	Sum of electronic and thermal Free Energies= -1527.602594
	Cartesian Coordinates
	Atom X Y Z
	----------------------------------------------------------------------------------------
	C -2.01400200 1.41964900 2.35051900
	C -3.23404000 0.84096700 2.66864100
	H -0.04513100 1.18292200 1.51795300
	C -1.08705000 0.87293700 1.45871600
	C -3.48147100 -0.53163400 2.52199000
	C -2.54164600 -1.41967700 2.02214200
	C -1.46239000 -1.02976100 1.22647200
	H -4.36247200 -0.93905900 3.01013100
	H -2.59268200 -2.46287500 2.32724900
	C -0.24153900 -1.89186400 0.99016300
	H 0.44584700 -1.89692700 1.84075600
	H -0.51962500 -2.92831800 0.77301900
	N 0.38036500 -1.26556700 -0.17570600
	S 1.88850000 -1.78828300 -0.76366200
	O 1.79949000 -1.92377300 -2.19976100
	O 2.21401500 -2.91535000 0.09430500
	C -0.27733300 -0.13518500 -0.64630800
	C -1.49266800 0.09131600 0.25095900
	C -2.73068500 0.46407100 -0.51806800
	C -2.96459000 1.79714600 -0.84845500
	C -3.60357100 -0.51953000 -0.97708000
	C -4.06547500 2.14484500 -1.62283500
	H -2.27978500 2.56192700 -0.49508400
	C -4.70646900 -0.17354800 -1.75112000
	H -3.42418500 -1.55959800 -0.72035600
	C -4.94071600 1.15996700 -2.07342900
	H -4.23943600 3.18626500 -1.87669400
	H -5.38283300 -0.94698200 -2.10265100
	H -5.80228000 1.43131300 -2.67636600
	O 0.07821500 0.56123300 -1.56503300
	H -1.70979800 2.31113400 2.89399800
	H -3.93972500 1.41841700 3.25931500
	C 2.96002900 -0.43311100 -0.36521100
	C 3.60407000 -0.42684900 0.86925400
	C 3.12116900 0.60796300 -1.27523000
	C 4.41986600 0.64889600 1.19468800
	H 3.47845000 -1.26046400 1.55214600
	C 3.94148500 1.67367700 -0.92866800
	H 2.60092700 0.58186900 -2.22510700
	C 4.60016800 1.71116200 0.30375600
	H 4.93005400 0.66086600 2.15398900
	H 4.07158700 2.49295300 -1.63034300
	C 5.51186400 2.85999100 0.64975800
	H 5.60678900 2.98419900 1.73234500
	H 6.51687300 2.68812900 0.24671800
	H 5.14508600 3.80028000 0.22750300

## Sheet: PhNO
	PhNO
	Zero-point correction= 0.098857 (Hartree/Particle)
	Thermal correction to Energy= 0.104987
	Thermal correction to Enthalpy= 0.105931
	Thermal correction to Gibbs Free Energy= 0.068458
	Sum of electronic and zero-point Energies= -361.314125
	Sum of electronic and thermal Energies= -361.307995
	Sum of electronic and thermal Enthalpies= -361.307051
	Sum of electronic and thermal Free Energies= -361.344523
	Cartesian Coordinates
	Atom X Y Z
	----------------------------------------------------------------------------------------
	N -1.94815300 -0.58516800 0.00001200
	O -2.71348600 0.35530500 0.00003600
	C -0.55285300 -0.22566000 -0.00000600
	C 0.33648300 -1.29728200 0.00003700
	C -0.09766000 1.09480300 -0.00001800
	C 1.70518200 -1.05014600 -0.00000500
	H -0.06314300 -2.30679300 0.00006200
	C 1.26746100 1.33468000 -0.00002600
	H -0.82428000 1.90024200 -0.00003200
	C 2.16609700 0.26391900 -0.00003300
	H 2.40948800 -1.87580100 -0.00000300
	H 1.64038300 2.35420200 -0.00004200
	H 3.23424900 0.46000100 -0.00004200

## Sheet: Aryne
	Aryne
	Zero-point correction= 0.076285 (Hartree/Particle)
	Thermal correction to Energy= 0.080741
	Thermal correction to Enthalpy= 0.081685
	Thermal correction to Gibbs Free Energy= 0.048931
	Sum of electronic and zero-point Energies= -230.743031
	Sum of electronic and thermal Energies= -230.738576
	Sum of electronic and thermal Enthalpies= -230.737631
	Sum of electronic and thermal Free Energies= -230.770385
	Cartesian Coordinates
	Atom X Y Z
	----------------------------------------------------------------------------------------
	C -0.62231700 -1.23360400 -0.00003700
	C 0.62323300 -1.23369100 -0.00012700
	C 1.45888700 -0.13207300 0.00013900
	C -1.45894100 -0.13289000 0.00015100
	H -2.54317400 -0.13512500 -0.00007400
	H 2.54314200 -0.13354900 -0.00004400
	C 0.70252500 1.05424300 0.00001000
	C -0.70318500 1.05385700 -0.00005900
	H 1.22543600 2.00714800 -0.00013700
	H -1.22661900 2.00647400 -0.00020700

## Sheet: INT1NO_4+2
	INT1NO_4+2
	Zero-point correction= 0.466754 (Hartree/Particle)
	Thermal correction to Energy= 0.497712
	Thermal correction to Enthalpy= 0.498656
	Thermal correction to Gibbs Free Energy= 0.396935
	Sum of electronic and zero-point Energies= -1888.886935
	Sum of electronic and thermal Energies= -1888.855977
	Sum of electronic and thermal Enthalpies= -1888.855033
	Sum of electronic and thermal Free Energies= -1888.956754
	Cartesian Coordinates
	Atom X Y Z
	----------------------------------------------------------------------------------------
	C 1.71668700 0.26224000 1.31087300
	C 2.89686600 0.68224800 0.81658100
	C 0.49169800 0.25684800 0.50108600
	C 3.05781200 0.98288500 -0.59247800
	C 2.02438000 0.88534000 -1.45062100
	C 0.65729500 0.64083100 -0.97914700
	H 4.05449700 1.19758600 -0.96516900
	H 2.17829900 0.97856200 -2.52250000
	C -0.36825300 0.03706200 -1.92353600
	H -0.32390900 -1.05370200 -1.91838000
	H -0.22667200 0.38953700 -2.95056100
	N -1.64519000 0.51952900 -1.39208600
	S -3.11674700 -0.19596800 -1.83781800
	O -2.74062000 -1.16837000 -2.85014600
	O -4.08249600 0.84535100 -2.10804300
	C -1.53221400 1.43573300 -0.34479500
	C -0.06749900 1.57584900 -0.02847400
	C 0.41308200 2.90199600 0.44615200
	C 0.94421000 3.83086400 -0.44718300
	C 0.28305600 3.24576200 1.79189600
	C 1.34816400 5.08544400 -0.00109900
	H 1.04309800 3.56764900 -1.49626200
	C 0.68314500 4.49919900 2.23969400
	H -0.14072100 2.52463100 2.48458600
	C 1.22005300 5.42052900 1.34355100
	H 1.76025300 5.80227500 -0.70514300
	H 0.57349700 4.75922800 3.28836200
	H 1.53459800 6.39967000 1.69277200
	O -2.45234400 1.97390500 0.22360700
	H -0.24294100 -0.51002600 0.74361900
	H 1.64539700 -0.10865400 2.32900000
	H 3.77892900 0.68875200 1.44948500
	N 2.16370100 -2.50579600 -0.22191700
	C 3.58899200 -2.42801600 -0.05821800
	C 4.05874500 -2.72200900 1.21918500
	C 4.45806500 -2.05203100 -1.08354200
	C 5.42109000 -2.64036400 1.48145400
	H 3.34296100 -2.99975100 1.98675300
	C 5.81605600 -1.96954600 -0.81534300
	H 4.04802900 -1.82226400 -2.06056800
	C 6.29522900 -2.26200500 0.46417100
	H 5.80199600 -2.86621300 2.47223800
	H 6.50816000 -1.67583200 -1.59844700
	H 7.35986200 -2.19348400 0.66727000
	O 1.77252100 -2.27152000 -1.34765800
	C -3.57781900 -1.05542100 -0.35562700
	C -4.38009000 -0.42040700 0.58690100
	C -3.07977500 -2.33855900 -0.14137600
	C -4.68594100 -1.09315400 1.76365700
	H -4.74068100 0.58414300 0.40020000
	C -3.39581000 -2.99133300 1.04258700
	H -2.46577800 -2.81755200 -0.89700000
	C -4.20224000 -2.38091700 2.00854700
	H -5.31020300 -0.60516200 2.50715100
	H -3.01371700 -3.99340700 1.21770700
	C -4.56739500 -3.11050400 3.27572900
	H -5.49542900 -3.67832300 3.13955200
	H -3.78723900 -3.81982000 3.56764100
	H -4.72591800 -2.41479200 4.10498100

## Sheet: TSNO4+2
	TSNO_4+2
	Zero-point correction= 0.467931 (Hartree/Particle)
	Thermal correction to Energy= 0.496893
	Thermal correction to Enthalpy= 0.497837
	Thermal correction to Gibbs Free Energy= 0.404746
	Sum of electronic and zero-point Energies= -1888.859773
	Sum of electronic and thermal Energies= -1888.830812
	Sum of electronic and thermal Enthalpies= -1888.829867
	Sum of electronic and thermal Free Energies= -1888.922958
	Cartesian Coordinates
	Atom X Y Z
	----------------------------------------------------------------------------------------
	C 1.88952100 -0.18748600 0.80664200
	C 2.95577600 0.64585400 0.38467600
	C 0.53442500 0.03888700 0.25515700
	C 2.97510600 1.07668400 -0.94202700
	C 1.88099300 0.82801400 -1.73936600
	C 0.55160500 0.61679900 -1.15478700
	H 3.89651500 1.44859000 -1.37840400
	H 1.93913300 0.96308200 -2.81506000
	C -0.59724000 0.18337200 -2.04254100
	H -0.59668900 -0.89867200 -2.18891600
	H -0.56394400 0.67301300 -3.02107900
	N -1.77714400 0.62116000 -1.29442000
	S -3.33840700 0.09686500 -1.70920200
	O -3.12021300 -0.74696100 -2.87187300
	O -4.21861900 1.24285600 -1.75751800
	C -1.50448000 1.38259400 -0.15961700
	C -0.00240600 1.43445100 0.00361500
	C 0.56581300 2.67593500 0.59706900
	C 0.93734700 3.74476200 -0.21696700
	C 0.67929600 2.79815300 1.98127200
	C 1.42696200 4.91901600 0.34500200
	H 0.84796100 3.65095900 -1.29568700
	C 1.16704800 3.97149200 2.54554900
	H 0.37777200 1.96853200 2.61446700
	C 1.54477500 5.03323400 1.72747800
	H 1.71585900 5.74576200 -0.29699600
	H 1.24952300 4.05888500 3.62479700
	H 1.92755600 5.94952000 2.16702300
	O -2.32637900 1.87320100 0.57645100
	H -0.18624000 -0.75033800 0.46616100
	H 1.92854500 -0.57976900 1.81791400
	H 3.84453300 0.72516700 0.99952000
	N 2.35719200 -1.64702600 -0.18382300
	C 3.76558900 -1.98470000 -0.01092500
	C 4.17887700 -2.42349200 1.24494400
	C 4.64664300 -1.97433600 -1.08643500
	C 5.49630800 -2.82452700 1.43122300
	H 3.46740600 -2.45643600 2.06529500
	C 5.96314900 -2.37806500 -0.89227800
	H 4.28076400 -1.65401600 -2.05526800
	C 6.39306900 -2.79876800 0.36424700
	H 5.82228800 -3.16650600 2.40889300
	H 6.65717600 -2.36715900 -1.72762600
	H 7.42082300 -3.11668400 0.51032300
	O 2.00133700 -1.51800400 -1.37803100
	C -3.77660700 -0.92420800 -0.32718400
	C -4.43831800 -0.36337000 0.76057300
	C -3.41225700 -2.26844100 -0.34395900
	C -4.73577500 -1.17378300 1.84927700
	H -4.69810100 0.68844500 0.75147900
	C -3.71819000 -3.05944900 0.75521700
	H -2.91098700 -2.68559700 -1.21111000
	C -4.38326600 -2.52585200 1.86383500
	H -5.25019900 -0.74517100 2.70494000
	H -3.44077300 -4.11006600 0.75044200
	C -4.74050300 -3.40042100 3.03795800
	H -5.72963700 -3.85133000 2.89501200
	H -4.02182300 -4.21584600 3.16233300
	H -4.77185300 -2.82596200 3.96837500

## Sheet: PDNO_4+2
	PDNO_4+2
	Zero-point correction= 0.471636 (Hartree/Particle)
	Thermal correction to Energy= 0.500052
	Thermal correction to Enthalpy= 0.500997
	Thermal correction to Gibbs Free Energy= 0.408771
	Sum of electronic and zero-point Energies= -1888.892793
	Sum of electronic and thermal Energies= -1888.864376
	Sum of electronic and thermal Enthalpies= -1888.863432
	Sum of electronic and thermal Free Energies= -1888.955657
	Cartesian Coordinates
	Atom X Y Z
	----------------------------------------------------------------------------------------
	C 2.03243900 -0.32312100 0.64882300
	C 2.97637100 0.83294600 0.45277600
	C 0.59438300 -0.00401000 0.25341100
	C 2.98095400 1.28831200 -0.79833200
	C 2.01878200 0.54756400 -1.67505500
	C 0.59605600 0.58089900 -1.13211700
	H 3.61974800 2.07772400 -1.17625900
	H 2.07306200 0.82339400 -2.72930900
	C -0.54903200 0.18674100 -2.03919200
	H -0.56343500 -0.88843500 -2.23277500
	H -0.51432200 0.71532500 -2.99797100
	N -1.72141400 0.60361500 -1.26965300
	S -3.29293000 0.13031200 -1.71065100
	O -3.08356300 -0.69200900 -2.89029400
	O -4.14132600 1.30082900 -1.74273900
	C -1.43895800 1.34065800 -0.12209800
	C 0.07092000 1.40105500 0.02976500
	C 0.58795000 2.65700500 0.64628700
	C 0.85230200 3.77537600 -0.14269900
	C 0.74705200 2.74083900 2.02725900
	C 1.29460600 4.95750800 0.43988000
	H 0.71943400 3.71264100 -1.21979300
	C 1.19007600 3.92264900 2.61306700
	H 0.52343600 1.87316400 2.64163000
	C 1.46832500 5.03216100 1.82004800
	H 1.50333300 5.82213100 -0.18308700
	H 1.31475300 3.97799500 3.69041600
	H 1.81536800 5.95457700 2.27586500
	O -2.25550500 1.81332800 0.63100700
	H -0.11623900 -0.79426600 0.48778800
	H 2.09432400 -0.76665400 1.64180300
	H 3.62099100 1.18997000 1.24714000
	N 2.41888100 -1.39607000 -0.33438900
	C 3.71140100 -1.95514400 -0.09064700
	C 3.85064200 -2.75747700 1.04648500
	C 4.80058800 -1.77034200 -0.94055600
	C 5.07710800 -3.33412000 1.34815900
	H 2.98804000 -2.94181400 1.68065700
	C 6.02156200 -2.36681400 -0.63730100
	H 4.68134300 -1.17071000 -1.83319900
	C 6.17173100 -3.14170800 0.50762500
	H 5.17260900 -3.95212500 2.23616300
	H 6.86419200 -2.21776400 -1.30642900
	H 7.12722100 -3.60262400 0.73775800
	O 2.36993900 -0.86525400 -1.66354900
	C -3.77435800 -0.90938500 -0.35770900
	C -4.43330800 -0.35565900 0.73534300
	C -3.45087700 -2.26326900 -0.40398800
	C -4.76915000 -1.18323100 1.79960800
	H -4.66146800 0.70334900 0.74936400
	C -3.79495500 -3.07152000 0.67106500
	H -2.95161500 -2.67405400 -1.27529800
	C -4.45777700 -2.54538500 1.78458800
	H -5.28151600 -0.76040500 2.65935100
	H -3.54964500 -4.12972600 0.64323600
	C -4.85623900 -3.43725300 2.93208700
	H -5.85664500 -3.85405700 2.76600100
	H -4.16421400 -4.27706400 3.04467100
	H -4.88206100 -2.88516200 3.87609900

[truncated: 28 more sheets: INT1NO_6+2, TS1NO_6+2, INT2NO_6+2, TS2NO_6+2, PDNO_6+2, INT1BZ_4+2, TS1BZ_4+2, PDBZ_4+2, INT1BZ_6+2, TS1BZ_6+2, INT2BZ_6+2, TS2BZ_6+2, INT3BZ_6+2, TS3BZ_6+2, PDBZ_6+2, INT14+2(4N1O), TS14+2(4N1O), PD4+2(4N1O), INT14+2(1N4O), TS14+2(1N4O) …]
